# Supplementary material for: Safety verification for polysorbate 20, pharmaceutical excipient for intramuscular administration, in Sprague-Dawley rats and New Zealand White rabbits
Source: PLoS One. 2021 Aug 27;16(8):e0256869. doi: 10.1371/journal.pone.0256869 (PMC8396741; doi:10.1371/journal.pone.0256869)
Supplement: S1 Table — (XLSX) [file pone.0256869.s001.xlsx]

## Sheet: Sheet1
	S1 Table. Individual body weights of male (n: 36) and female (n: 30) Sprague-Dawley (SD) rats in the current study.
	Animal	Group	Animal No.	Body weight (g)					Animal	Group	Animal No.	Body weight (g)
				Day 1	Day 8	Day 15	Day 22	Day 29				Day 1	Day 8	Day 15	Day 22	Day 29
	SD rats (Male)	Vehicle control _0.9% saline (n = 6)	1	165.4	222.3	275.2	319	354.7	SD rats (Female)	Vehicle control_0.9% saline (n = 5)	1	137.4	165	194.2	217.6	243.1
			2	168.4	234.3	305.8	355.2	397.6			2	136.7	168.1	198.7	222	239.3
			3	168	240.4	317.9	376.4	420			3	139.1	176.7	204.7	229.8	248.1
			4	170.7	237.8	301.4	352.8	401.9			4	136.9	167.4	203.5	221.3	235.4
			5	163.5	234.9	294.6	341.7	387			5	135.2	179.5	211.7	233.7	247.9
			6	169.5	234.6	283.4	333.2	370			-	-	-	-	-	-
			Mean	167.583	234.05	296.383	346.383	388.533			Mean	137.06	171.34	202.56	224.88	242.76
			SD	2.67089	6.22149	15.4744	19.8267	23.416			SD	1.40464	6.35476	6.59151	6.63528	5.50436
		Polysorbate20_0.02 mg/kg (n = 6)	1	174.4	240	304.9	353.8	390.2		Polysorbate20_0.02 mg/kg (n = 5)	1	134	186.8	219.8	258.2	278.5
			2	177.4	237.5	299.3	347.5	391.5			2	137.3	190.3	225.4	259.6	280.8
			3	176.9	239.4	299.1	347.1	386.8			3	130.7	165.1	207.9	230.8	247.4
			4	178.5	251.7	325	374.8	416.7			4	144.5	189.7	211.3	245.5	263.5
			5	171.1	232.4	293.9	344.9	381.2			5	134.1	167.9	192.1	213.2	226.3
			6	170.4	236.4	298.7	335.7	372.4			-	-	-	-	-	-
			Mean	174.783	239.567	303.483	350.633	389.8			Mean	136.12	179.96	211.3	241.46	259.3
			SD	3.40788	6.5283	11.1032	13.2078	14.9156			SD	5.23374	12.3979	12.7599	19.6079	22.7988
		Polysorbate20_0.1 mg/kg (n = 6)	1	179.8	244.2	304.1	348.7	398.6		Polysorbate20_0.1 mg/kg (n = 5)	1	137.4	188.3	207.7	251.6	274.7
			2	187.1	257.1	311.8	356.2	398.5			2	139.8	178.6	202.5	220.5	241.8
			3	183.6	249.8	314.5	360.7	406.2			3	139.2	188	217	242.3	260.2
			4	181.6	261.8	322.6	383	427.6			4	146.2	198	223.6	243.6	261.3
			5	182.1	250.8	317.3	370	404.1			5	139.3	184.4	206.6	247.8	258.5
			6	181.5	259.2	320.8	375.7	408.5			-	-	-	-	-	-
			Mean	182.617	253.817	315.183	365.717	407.25			Mean	140.38	187.46	211.48	241.16	259.3
			SD	2.5119	6.65144	6.71995	12.8221	10.7526			SD	3.37817	7.07022	8.60389	12.1158	11.7139
		Polysorbate20_0.4 mg/kg (n = 6)	1	183.1	257.4	320.4	377.8	418.2		Polysorbate20_0.4 mg/kg (n = 5)	1	140.2	198.9	230.8	259.2	291.7
			2	184.2	250.3	306.7	351	390.6			2	138.9	191.6	217.6	236.8	252.7
			3	179.5	254.2	320.9	377.2	418			3	144.2	213.8	210.8	256.7	284.7
			4	180.6	254.6	323.2	334.2	412.9			4	139.2	188.5	220.8	250.2	287
			5	179	244	313.4	326.3	403.1			5	142	176.1	208.6	231.6	243.7
			6	181.3	254.9	323.2	343.4	425.8			-	-	-	-	-	-
			Mean	181.283	252.567	317.967	351.65	411.433			Mean	140.9	193.78	217.72	246.9	271.96
			SD	2.03314	4.77773	6.58928	21.6898	12.6565			SD	2.20681	13.8945	8.82678	12.1893	22.0667
		Human serum albumin_0.06 mg/kg (n = 6)	1	173.8	244.6	308.3	361.2	399.2		Human serum albumin_0.06 mg/kg (n = 5)	1	142	203.4	221.7	260.7	281.9
			2	166.5	227.5	278.6	322.3	361.3			2	140.7	172.9	201.9	218.4	231.9
			3	180.6	251.9	321.2	375.3	410			3	143.5	185	219.5	243.3	252.3
			4	171.1	241.9	308.2	371.2	404.5			4	140.6	191.5	236.9	273.8	302
			5	174.8	236.5	282.3	320.7	345.8			5	137.2	187.4	224.6	263.5	285.6
			6	171.2	237.5	301.9	359.5	403.6			-	-	-	-	-	-
			Mean	173	239.983	300.083	351.7	387.4			Mean	140.8	188.04	220.92	251.94	270.74
			SD	4.70617	8.25988	16.4948	24.1398	26.8947			SD	2.33131	11.0315	12.5826	21.7245	28.1564
		Human serum albumin_0.12 mg/kg (n = 6)	1	182.4	245.3	300.9	335.6	361.5		Human serum albumin_0.12 mg/kg (n = 5)	1	143.5	203	243.9	275.2	304.4
			2	187.2	246.7	305.1	356	402.4			2	140	177.1	203.5	219	244.2
			3	187	252.1	319.5	355.3	394.1			3	139	184.8	211.4	241.1	265.4
			4	181.9	250.6	296.5	353.4	396.6			4	145.2	190.2	216.5	238.1	247
			5	175.7	249.4	313.2	373.3	435.1			5	144.7	179.3	214.5	246	263.8
			6	184	256.9	325.5	393.2	438.1			-	-	-	-	-	-
			Mean	183.033	250.167	310.117	361.133	404.633			Mean	142.48	186.88	217.96	243.88	264.96
			SD	4.23068	4.1365	11.2226	19.7405	28.5979			SD	2.81194	10.3478	15.3225	20.2829	24.0343
