# Supplementary material for: Safety verification for polysorbate 20, pharmaceutical excipient for intramuscular administration, in Sprague-Dawley rats and New Zealand White rabbits
Source: PLoS One. 2021 Aug 27;16(8):e0256869. doi: 10.1371/journal.pone.0256869 (PMC8396741; doi:10.1371/journal.pone.0256869)
Supplement: S4 Table — (XLSX) [file pone.0256869.s004.xlsx]

## Sheet: Sheet1
	S4 Table. Individual levels of hematology, clinical chemistry, serum IgE, and histamine in New Zealand White (NZW) rabbits in the current study.
	Animal	Group	Animal No.	Individual hematological findings																						Individual biochemical findings																					ELISA analysis
				RBC	HGB	HCT	MCV	MCH	MCHC	RETIC	RETIC	PLT	PT	APTT	WBC	Differential leukocyte count										Total protein	ALB	A/G ratio	T-BIL	ALP	AST	ALT	CREA	BUN	T-CHO	TG	GLU	CA	IP	GGT	CK	TBA	Na	K	Cl	CHE	IgE	histamine
																Neut		Lymph		Mono		Eos		Baso
				(106 cells/μL)	(g/dL)	(%)	(fL)	(pg)	(g/dL)	(109 cells/μL)	(%)	(103 cells/μL)	(sec)	(sec)	(103 cells/μL)	(103 cells/μL)	(%)	(103 cells/μL)	(%)	(103 cells/μL)	(%)	(103 cells/μL)	(%)	(103 cells/μL)	(%)	(g/dL)	(g/dL)		(mg/dL)	(U/L)	(U/L)	(U/L)	(mg/dL)	(mg/dL)	(mg/dL)	(mg/dL)	(mg/dL)	(mg/dL)	(mg/dL)	(IU/L)	(U/L)	(μmol/L)	(mmol/L)	(mmol/L)	(mmol/L)	(U/L)	(ng/mL)	(ng/mL)
	SD rats (Male)	Vehicle control_0.9% saline (total 5 sites, n = 3)	1	7.03	14.5	46.5	66.2	20.6	31.1	155.1	2.21	545	7.2	19.6	3.26	0.6	18.4	2.32	71	0.03	1	0.1	3.1	0.12	3.6	6	3.7	1.6	0	473	16	48	1.18	20	30	32	126	13.5	6.2	9.05	579	6.3	140.6	4.29	104.5	251.4	0.463	19.157
			2	6.47	13.4	42.8	66.2	20.7	31.3	168.9	2.61	375	7	14.5	4.03	0.56	13.9	3.22	79.7	0.07	1.6	0.06	1.4	0.14	3.4	7.3	3.7	1	0.01	314	33	57	1.37	28.7	48	32	119	15	7.4	4.96	611	17.7	140.5	4.42	104.3	299.6	0.403	14.322
			3	7.91	15.4	50.5	63.8	19.5	30.5	192.5	2.43	644	7	20.2	4.78	0.96	20.1	3.38	70.6	0.23	4.7	0.05	1	0.16	3.3	6.3	3.9	1.6	0	311	22	36	1.02	19	28	12	128	13.9	6.1	6.56	565	3.6	143.5	4.35	104.7	3182.7	0.609	17.775
			Mean	7.14	14.4	46.6	65.4	20.3	31	172.2	2.42	521	7.1	18.1	4.02	0.71	17.5	2.97	73.8	0.11	2.4	0.07	1.8	0.14	3.4	6.5	3.8	1.4	0	366	24	47	1.19	22.6	35	25	124	14.1	6.6	6.86	585	9.2	141.5	4.35	104.5	1244.6	0.491	17.085
			SD	0.73	1	3.9	1.4	0.7	0.4	18.9	0.2	136	0.1	3.1	0.76	0.22	3.2	0.57	5.1	0.11	2	0.03	1.1	0.02	0.2	0.7	0.1	0.3	0.01	93	9	11	0.18	5.3	11	12	5	0.8	0.7	2.06	2	7.5	1.7	0.07	0.2	1678.6	0.106	2.491
		Polysorbate20_0.02 mg/kg/site (total 5 site, n = 3)	1	6.64	13.7	42.4	63.8	20.7	32.4	188	2.83	513	7	20.4	8.93	1.28	14.3	7.04	78.8	0.12	1.3	0.19	2.1	0.3	3.3	6	3.5	1.4	0	447	20	47	1.19	20.8	32	22	128	12.8	7.3	6.46	542	10	141.8	4.34	101	310.2	0.614	11.956
			2	6.92	14.7	47.1	68.1	21.3	31.2	195.2	2.82	332	7	17.2	9.12	1.43	15.7	7.19	78.9	0.14	1.6	0.1	1.1	0.24	2.6	6.9	4	1.4	0	150	17	46	1.17	19	18	17	159	13.8	6.3	4.34	709	7	145	5.34	104.6	2148.6	0.462	15.218
			3	6.62	13.1	40.9	61.7	19.7	32	164	2.48	446	7	20	4.96	1.23	24.9	3.25	65.5	0.24	4.8	0.07	1.5	0.15	3.1	5.8	3.4	1.4	0	339	27	46	1.18	22.3	27	25	130	13.2	7.2	10.04	984	9.7	134.3	4.26	99	273.8	0.408	17.549
			Mean	6.73	13.8	43.5	64.5	20.6	31.9	182.4	2.71	430	7	19.2	7.67	1.31	18.3	5.83	74.4	0.17	2.6	0.12	1.6	0.23	3	6.2	3.6	1.4	0	312	21	46	1.18	20.7	26	21	139	13.3	6.9	6.95	745	8.9	140.4	4.65	101.5	910.9	0.495	14.907
			SD	0.17	0.8	3.2	3.3	0.8	0.6	16.3	0.2	92	0	1.7	2.35	0.1	5.8	2.23	7.7	0.06	1.9	0.06	0.5	0.08	0.4	0.6	0.3	0	0	150	5	1	0.01	1.7	7	4	17	0.5	0.6	2.88	223	1.7	5.5	0.6	2.8	1072.1	0.107	2.809
		Polysorbate20_0.1 mg/kg/site (total 5 site, n = 3)	1	7.32	15.4	48.8	66.7	21	31.5	216.1	2.95	524	7	17.4	6.16	1.82	29.5	3.93	63.9	0.08	1.3	0.16	2.6	0.16	2.6	5.7	3.6	1.7	0	360	25	57	1.44	22.8	39	19	150	13.3	7.6	6.18	835	16.9	139.9	4.51	101.3	229.3	0.306	12.316
			2	6.46	13.3	42.7	66.1	20.7	31.3	236.8	3.67	333	7	21.7	4.7	1.07	22.8	3.04	64.8	0.12	2.6	0.08	1.8	0.34	7.2	6	3.6	1.5	0	337	19	40	1.2	22.7	23	15	160	13.3	5.6	4.44	830	3.8	139.6	3.83	103.5	260.5	0.511	11.17
			3	7.99	15.2	48.9	61.2	19	31.1	215.3	2.7	478	7	18.4	5.74	1.09	18.9	4.18	72.9	0.16	2.9	0.08	1.3	0.22	3.8	6.1	3.9	1.8	0	486	22	39	1.32	22.7	34	13	133	13.5	7.3	6.17	479	5.2	145.6	4.28	104.1	305.7	0.447	16.234
			Mean	7.26	14.6	46.8	64.7	20.2	31.3	222.7	3.11	445	7	19.2	5.53	1.33	23.7	3.72	67.2	0.12	2.3	0.11	1.9	0.24	4.5	5.9	3.7	1.7	0	394	22	45	1.32	22.7	32	16	148	13.4	6.8	6.26	715	8.6	141.7	4.21	103	265.2	0.421	13.24
			SD	0.77	1.2	3.6	3	1.1	0.2	12.2	0.5	100	0	2.3	0.75	0.43	5.4	0.6	5	0.04	0.9	0.05	0.7	0.09	2.4	0.2	0.2	0.2	0	80	3	10	0.12	0.1	8	3	14	0.1	1.1	0.15	204	7.2	3.4	0.35	1.5	38.4	0.105	2.656
		Polysorbate20_0.4 mg/kg/site (total 5 site, n = 3)	1	6.64	14.1	45.2	68.1	21.3	31.3	180.8	2.73	630	7	24.8	3.71	1.04	27.9	2.43	65.4	0.03	0.8	0.05	1.3	0.11	2.9	5.9	3.5	1.5	0	319	17	41	1.05	20.8	36	23	147	13.1	5.6	6.14	960	6.4	141.4	4.02	102.4	243.6	0.583	14.991
			2	6.2	12	38.5	62.2	19.4	31.2	225.6	3.64	532	7	19.1	10.14	2.61	25.7	6.11	60.3	0.71	7	0.13	1.3	0.53	5.2	6.2	3.4	1.2	0	511	32	43	1.13	25.3	45	12	131	13.3	6.6	10.9	992	17.9	135.1	4.6	99.9	254.7	0.547	15.626
			3	5.98	12.7	41.7	69.7	21.2	30.4	202.2	3.38	913	7	21.4	5.17	1.56	30.1	3.33	64.4	0.08	1.5	0.06	1.1	0.14	2.7	6.4	3.7	1.4	0	430	24	64	1.13	23.1	33	19	126	13.3	6.6	5.1	942	10.8	138.9	4.53	105.5	191.3	0.471	21.408
			Mean	6.27	12.9	41.8	66.7	20.6	31	202.9	3.25	692	7	21.8	6.34	1.74	27.9	3.96	63.4	0.27	3.1	0.08	1.2	0.26	3.6	6.2	3.5	1.4	0	420	24	49	1.1	23.1	38	18	135	13.2	6.3	7.38	965	11.7	138.5	4.38	102.6	229.9	0.533	17.342
			SD	0.34	1.1	3.4	4	1.1	0.5	22.4	0.47	198	0	2.9	3.37	0.8	2.2	1.92	2.7	0.38	3.4	0.04	0.1	0.23	1.4	0.3	0.2	0.2	0	96	8	13	0.05	2.3	6	6	11	0.1	0.6	3.09	25	5.8	3.2	0.32	2.8	33.9	0.057	3.536
		Human serum albumin_0.06 mg/kg/site (total 5 site, n = 3)	1	7.02	14.3	45.6	64.9	20.4	31.4	131.8	1.88	544	7	21	3.97	0.92	23.2	2.57	64.7	0.05	1.1	0.09	2.3	0.26	6.6	5.7	3.5	1.6	0	366	14	38	1.03	22.1	43	20	124	13.8	6.6	6.78	573	4.3	142.3	3.71	100.8	290	0.297	11.071
			2	7.54	14.3	46.2	61.3	18.9	30.9	158.6	2.1	575	7	26.5	8.43	2.6	30.8	4.82	57.2	0.41	4.9	0.19	2.3	0.4	4.7	5.7	3.5	1.6	0	227	214	84	1.36	20.1	26	20	121	14	8	7.21	646	10	145.2	4.09	103.5	238.4	0.413	10.611
			3	6.62	13.8	44.2	66.7	20.8	31.2	225.4	3.4	663	7	26.5	4.98	1.29	25.8	3.44	69.2	0.05	1	0.08	1.6	0.11	2.3	5.9	3.5	1.5	0	447	24	53	1.49	22.8	33	20	136	13.7	8.4	7.8	532	13	144.6	4.86	105.4	289.4	0.481	18.086
			Mean	7.06	14.1	45.3	64.3	20	31.2	171.9	2.46	594	7	24.7	5.79	1.6	26.6	3.61	63.7	0.17	2.2	0.12	2.1	0.26	4.5	5.8	3.5	1.6	0	347	84	58	1.29	21.7	34	20	127	13.8	7.7	7.26	584	9.1	144	4.22	103.2	272.6	0.397	13.256
			SD	0.46	0.3	1	2.7	1	0.3	48.2	0.82	62	0	3.2	2.34	0.88	3.9	1.13	6.1	0.21	2.2	0.06	0.4	0.15	2.2	0.1	0	0.1	0	111	113	23	0.24	1.4	9	0	8	0.2	0.9	0.51	58	4.4	1.5	0.59	2.3	29.6	0.093	4.189
		Human serum albumin_0.12 mg/kg/site (total 5 site, n = 3)	1	6.17	12.5	40.8	66.2	20.2	30.5	303	4.91	666	7	16.8	6.02	1.36	22.6	4.15	68.9	0.36	5.9	0.05	0.9	0.08	1.4	6.1	3.6	1.4	0	402	13	44	0.82	20.5	52	40	131	12.7	6.6	6.35	350	24.6	140.9	3.96	104.8	218.6	0.506	21.121
			2	6.33	12.3	40.5	64	19.4	30.4	250.8	3.96	643	7	22.9	5.02	2.14	42.7	2.63	52.5	0.06	1.3	0.06	1.2	0.12	2.3	6.2	3.6	1.4	0	518	19	51	0.99	26.6	40	23	129	13.4	7.6	7.29	356	21.3	140.8	4.23	105.8	255.1	0.506	19.761
			3	5.39	11.1	37.8	70	20.6	29.5	336.7	6.24	790	7	18.2	4.64	2.44	52.5	1.82	39.1	0.06	1.2	0.09	1.9	0.24	5.2	6.1	3.6	1.4	0	402	11	43	0.79	20.5	52	41	130	12.9	6.6	6.73	269	31.3	141.3	4.08	104.8	218.4	0.635	14.487
			Mean	5.96	12	39.7	66.7	20.1	30.1	296.8	5.04	700	7	19.3	5.23	1.98	39.3	2.87	53.5	0.16	2.8	0.07	1.3	0.15	3	6.1	3.6	1.4	0	441	14	46	0.87	22.5	48	35	130	13	6.9	4.79	325	25.7	141	4.09	105.1	230.7	0.549	18.456
			SD	0.5	0.8	1.7	3	0.6	0.6	43.3	1.15	79	0	3.2	0.71	0.56	15.2	1.18	14.9	0.17	2.7	0.02	0.5	0.08	2	0.1	0	0	0	67	4	4	0.11	3.5	7	10	1	0.4	0.6	0.47	49	5.1	0.3	0.14	0.6	21.1	0.074	3.504
